# Supplementary material for: Bivalve Shellfish Safety in Portugal: Variability of Faecal Levels, Metal Contaminants and Marine Biotoxins during the Last Decade (2011–2020)
Source: Toxins (Basel). 2023 Jan 18;15(2):91. doi: 10.3390/toxins15020091 (PMC9962144; doi:10.3390/toxins15020091)
Supplement: Supplementary file 1 [file toxins-15-00091-s001.zip]

Archive with 1 entries (1 files):
- toxins-2156073-supplementary.pdf
